# Supplementary material for: Conventional analysis methods underestimate the plant-available pools of calcium, magnesium and potassium in forest soils
Source: Sci Rep. 2020 Sep 24;10:15703. doi: 10.1038/s41598-020-72741-w (PMC7519158; doi:10.1038/s41598-020-72741-w)
Supplement: Supplementary file 1 — Supplementary Table S1. [file 41598_2020_72741_MOESM1_ESM.xlsx]

## Sheet: Table_1S
Table 1S : Metadata of the soil samples
Site/network	Country	Localisation	Additional information	Number of plots	Sample ID	Species	Climatic zone	Number of layer per profile	Soil type (FAO)
AnaEE - Breuil-Chenue experimental site	France	N 47°18' E 4°5'	Douglas plot	5	DOU	Pseudotsuga menziesii	Temperate	5	Alumic cambisol
			Beech plot		HET	Fagus sylvatica
			Oak plot		CHE	Quercus petraea
			Spruce plot		EPI	Picea abies
			Coppice plot		TSF	Fagus sylvatica
SOERE - F-ORE-T - Fougères experimental site	France	N 48°23' W 1°8'		1	FOU III	Fagus sylvatica	Temperate	5	Dystric cambisol
IN-SYLVA-France - Douglas experimental network	France	N 49°9' E 0°4'	Montreui-sur-Auge	4	MsA	Pseudotsuga menziesii	Temperate	3	Eutric cambisol
		N 49°44' E 2°9'	Conty		CONTY			3	Eutric cambisol
		N 45°45' E 2°54'	Allagnat		ALL			2	Andosol
		N 47°4' E 3°36'	Montapas		MONT			5	Eutric pseudoluvisol
Renecofor - ICP-Forest level II	France	N 50°12' E 3°44'	First sampling campaign	1	C1 CHP59	Quercus robur	Temperate	5	Stagnic luvisol
		N 47°34' E 1°15'		1	C1 CHS41	Quercus petraea			Stagnic luvisol
		N 48°24' E 2°44'		1	C1 CPS77	Quercus robur petraea			Cambic podzol
		N 49°54' E 4°48'		1	C1 EPC08	Picea abies			Cambic podzol
		N 45°44' E 3°0'		1	C1 EPC63	Picea abies			Mollic andosol
		N 45°47' E 1°41'		1	C1 EPC87	Picea abies			Humic Cambisol
		N 44°5' E 3°41'		1	C1 HET30	Fagus sylvatica			Cambic podzol
		N 43°9' W 0°39'		1	C1 HET64	Fagus sylvatica			Eutric cambisol
		N 48°51' E 7°47'		1	C1 PS67a	Pinus sylvestris			Cambic podzol
		N 45°24' E 6°8'		1	C1 SP38	Abies alba			Dystric cambisol
		N 48°36' E 7°9'		1	C1 SP57	Abies alba			Dystric cambisol
AnaEE - Compaction experimenal network	France	N 49°06' E 5°04'	Clermont en Argonne	1	Clermont	Pseudotsuga menziesii	Temperate	7	Neoluvisol
		N 48°29' E 6°42'	Azerailles	1	Azerailles
Vauxrenard experimental site	France	N 46°30' E 4°38'		1	Vx	Fagus sylvatica	Temperate	5	Dystric cambisol
BioSoil - ICP forests level II	Sweden	N58°03' E12°01'		1	Gardsjon SE04	Picea abies	Boreal	4	Podzol
		N57°07' E14°33'		1	Aneboda SE14
		N59°45' E14°54'		1	Kindla SE15
		N63°51' E18°07'		1	Gammtratten SE16
LTER - Luqillo Experimental Forest	Puerto Rico	N 18°19' W 65°45'	Bisley Ridge	1	PR_B_R	Dacryodes excelsa	Tropical	2	Ferralsol
			Bisley Slope	1	PR_B_S
			Bisley Valley	1	PR_B_V
IN-SYLVA- France - Itatinga MORPhINE network	Brazil	S 22°58' W 48°44'	Itatinga	1	ITATINGA	Eucalyptus spp.	Tropical	5	Ferralsol
