# Supplementary material for: Conventional analysis methods underestimate the plant-available pools of calcium, magnesium and potassium in forest soils
Source: Sci Rep. 2020 Sep 24;10:15703. doi: 10.1038/s41598-020-72741-w (PMC7519158; doi:10.1038/s41598-020-72741-w)
Supplement: Supplementary file 2 — Supplementary Table S2. [file 41598_2020_72741_MOESM2_ESM.xlsx]

## Sheet: Feuil1
Table 2S : Chemical analysis used for the soil samples from the conventionnal dataset
Chemical analyses	Method/reagent	Targeted soil phases	reference
Carbon content (%)	Dry combustion	Soil carbon
	Wet combustion		Walkey, A. & Black I.A.,1934. An examination of the Degtjareff Method for Determining Soil Organic Matter, and a proposed Modification of the Chromic Acid Titration Method.Soil Science,37(1): 29-38 Anne, P. An.Agro, 1945, p.165
Nitrogen content (%)	Dry combustion	Soil nitrogen
	Wet combustion		Kjeldahl, J.: Rledd. Carlsberg Lab. 2,l (1883); Z. anal. Chem. 22, 366 (1883).
Exchangeable cations (cmolc.kg-1)
Calcium	NH4OAc (1 mol.L-1), BaCl2 ,(0.1 mol.L-1),KCl (1 mol.L-1)	Exchangeable
Magnesium	NH4OAc (1 mol.L-1), BaCl2 ,(0.1 mol.L-1),KCl (1 mol.L-1)	Exchangeable
Potassium	NH4OAc (1 mol.L-1), BaCl2 ,(0.1 mol.L-1), NH4Cl (1 mol.L-1)	Exchangeable
Aluminium	NH4OAc (1 mol.L-1), BaCl2 ,(0.1 mol.L-1),KCl (1 mol.L-1)	Exchangeable
Iron	NH4OAc (1 mol.L-1), BaCl2 ,(0.1 mol.L-1),KCl (1 mol.L-1)	Exchangeable
Specific soil phases (g.100g-1)
Tamm extractible K	Oxalate reagent (0.2 mol.L-1) (oxalic acid + amonium oxalate)	Complexing reagent disolving amorphous Al and Fe phases and extracts free and complexed form of Fe and Al	Tamm, O., 1922. Um best ämning ow de oorganiska komponenterna i markens gelcomplex. Medd. Statens Skogsförsökanst 19, 385-404.
Tamura extractible Fe	Na tricitrate (1 mol.L-1) pH 7.3	Strong complexing reagent used to extract amorphous as well as poorly cristalyzed (hydro)oxides of Al and Fe	Tamura, T., 1958. Identification of clay minerals from acid soils. Journal of Soil Science 9, 141-147.
Pyrophosphate extractible Fe	Na4P2O7 (0.1 mol.L-1)	Iron bond to organic matter	Mc Keague & Shuppli, 1982
