# Supplementary material for: Conventional analysis methods underestimate the plant-available pools of calcium, magnesium and potassium in forest soils
Source: Sci Rep. 2020 Sep 24;10:15703. doi: 10.1038/s41598-020-72741-w (PMC7519158; doi:10.1038/s41598-020-72741-w)
Supplement: Supplementary file 3 — Supplementary Table S3. [file 41598_2020_72741_MOESM3_ESM.xlsx]

## Sheet: Feuil1
Table 3S : Individual conventional exchangeable pools data (Exchx) and measured isotopically exchangaeble pools (Ex) for Ca, Mg and K expressed in µg.g-1
Sample ID	Layer (cm)	Conventional exchangeable pool (Exchx) (µg.g-1)			Isotopically exchangeable pool (Ex) (µg.g-1)
		ExchCa	ExchMg	ExchK	ECa	EMg	EK
Azerailles	0-10	434.835	54.477	148.16	464.508	55.6471	162.204
Azerailles	>100	1113.5	402.653	215.821	906.625	411.174	177.85
Azerailles	10-20	89.3405	14.7194	52.2436	145.007	19.6482	97.9873
Azerailles	20-30	91.389	16.2101	49.2591	NA	16.8184	83.2547
Azerailles	30-60	466.216	99.0935	98.8147	NA	89.0293	127.394
Azerailles	60-80	814.919	324.472	152.091	1229.42	256.324	176.024
Azerailles	80-100	1191.65	408.729	184.803	914.888	390.138	166.746
CHE	0-5	88.6726	33.7232	159.324	97.6695	39.3214	166.019
CHE	5-15	12.5595	9.29423	95.4748	37.4434	12.6431	113.451
CHE	15-25	3.00585	3.34194	60.6019	17.9453	4.65333	79.2392
CHE	25-40	4.0078	2.4305	47.8951	NA	3.11987	66.9749
CHE	40-70	2.0039	1.21525	46.5748	12.2962	3.17532	68.1992
DOU	0-5	130.254	24.305	103.61	133.426	27.2993	125.762
DOU	5-15	24.2711	14.1915	71.5753	51.2638	15.9889	106.255
DOU	15-25	5.51073	6.07625	43.9853	NA	7.25817	73.6502
DOU	25-40	2.0039	2.73431	34.2107	NA	4.18307	59.4954
DOU	40-70	2.48719	2.73431	32.0469	NA	4.09091	58.1072
EPI	0-5	30.5595	19.1402	81.1283	50.4087	20.6885	100.147
EPI	5-15	12.9707	8.82007	49.8012	33.2312	9.75153	73.5515
EPI	15-25	5.51073	4.25338	41.0529	20.0553	5.20226	56.0837
EPI	25-40	6.51268	3.34194	47.8951	27.1178	4.38359	69.2513
EPI	40-70	6.2602	2.10615	46.5391	NA	3.35784	64.9078
HET	0-5	121.236	28.2546	129.023	127.636	31.3421	152.27
HET	5-15	17.1285	11.1674	70.8045	44.9237	13.8292	103.276
HET	15-25	3.00585	4.55719	38.1206	17.0611	4.31227	51.2062
HET	25-40	9.01755	4.55719	27.3686	12.3812	3.06821	45.1504
HET	40-70	4.43815	2.51401	28.8526	13.1794	2.85833	48.9547
TSF	0-5	23.0449	29.4698	139.775	47.6937	32.8063	125.61
TSF	5-15	4.23007	9.88944	57.2879	18.0292	10.3175	69.5174
TSF	15-25	2.0039	5.16481	38.1206	NA	5.56125	39.9811
TSF	25-40	2.0039	2.02947	26.0784	10.7588	3.53305	29.9364
TSF	40-70	2.0039	2.02947	30.6528	NA	NA	NA
Clermont	0-10	130.963	17.1444	56.7823	154.316	18.4654	90.1434
Clermont	>110	1557.03	411.565	122.898	2676.53	572.785	160.96
Clermont	10-20	38.9265	7.69534	30.4513	51.2932	6.54931	53.9228
Clermont	20-30	40.7562	9.80333	41.2544	53.1659	9.11592	74.8399
Clermont	30-60	214.768	84.9609	92.2071	240.813	96.9979	128.687
Clermont	60-75	801.868	307.552	141.264	1075.85	438.852	179.15
Clermont	75-90	1078.77	373.082	136.452	NA	633.984	179.12
DOU_ALL	0-12	620.095	100.429	157.88	NA	118.138	172.031
DOU_CONTY	0-18	587.322	63.1424	193.177	NA	NA	NA
DOU_CONTY	18-47	1271.5	145.344	111.616	NA	NA	NA
DOU_CONTY	47-68	2235.08	188.849	178.612	NA	207.895	169.522
DOU_MONT	0-14	403.169	38.349	157.778	444.272	46.167	145.763
DOU_MONT	14-61	167.711	22.7868	64.5796	NA	29.1401	93.1771
DOU_MONT	60-80	615.567	126.322	94.4392	NA	142.553	120.275
DOU_MONT	61-68	535.077	126.089	81.1513	NA	NA	NA
DOU_MONT	80-100	815.793	153.086	127.888	NA	NA	NA
DOU_MsA	0-19	1490.89	137.116	189.124	NA	NA	NA
DOU_MsA	19-43	2803.31	100.302	262.793	NA	NA	NA
DOU_MsA	43-65	3226.54	192.68	208.62	NA	NA	NA
FOU III	0-5	79.1541	43.5667	121.986	81.4982	37.5881	111.334
FOU III	5-15	53.6043	13.4285	62.5568	24.3134	NA	74.3719
FOU III	17-32	10.4203	2.75457	30.1055	8.7979	NA	17.0338
FOU III	35-50	17.1667	1.82287	32.321	NA	NA	15.3264
FOU III	55-70	10.0195	7.12947	49.9151	NA	NA	70.3582
ITATINGA	0-5	4.57025	3.7861	5.02462	11.4125	NA	NA
ITATINGA	5-15	2.0039	1.36572	3.9098	4.65084	NA	NA
ITATINGA	15-50	2.0039	1.21525	3.9098	2.57905	NA	NA
ITATINGA	50-100	2.0039	1.21525	3.9098	3.25188	0.83041	NA
ITATINGA	100-200	2.0037	1.21525	4.08082	3.27649	2.11934	NA
PR_Bisley_R	0-10	NA	NA	NA	NA	543.297	74.5746
PR_Bisley_R	10-20	NA	NA	NA	NA	522.604	79.917
PR_Bisley_S	0-10	NA	NA	NA	286.336	248.616	124.532
PR_Bisley_S	10-20	NA	NA	NA	112.8	149.955	61.3275
PR_Bisley_V	0-10	NA	NA	NA	NA	234.399	127.019
PR_Bisley_V	10-20	NA	NA	NA	68.146	125.787	76.957
C1 CHP59	0-10	267.521	51.4861	68.8776	NA	65.3607	111.895
C1 CHP59	10-20	239.266	39.1311	39.4108	NA	63.3102	NA
C1 CHP59	20-40	575.52	87.7167	35.8138	NA	100.863	75.3866
C1 CHP59	40-80	1716.84	276.166	58.647	NA	NA	NA
C1 CHS41	0-10	190.371	50.5949	68.226	197.483	61.9662	104.243
C1 CHS41	10-20	24.4476	14.1698	26.8212	30.9709	16.4339	46.2468
C1 CHS41	20-40	24.0468	33.4194	28.4633	34.2816	43.292	68.0758
C1 CHS41	40-80	235.007	221.024	47.8951	NA	NA	NA
C1 CHS41	80-100	790.038	560.838	74.2862	799.166	NA	NA
C1 CPS77	0-10	189.502	16.892	32.7185	NA	17.2789	42.4278
C1 CPS77	10-20	22.9246	3.45131	10.1655	43.1068	NA	11.5368
C1 CPS77	20-40	54.1454	5.03113	7.7414	NA	NA	NA
C1 CPS77	40-80	101.548	7.92951	10.752	NA	NA	11.8598
C1 CPS77	80-100	635.236	47.6986	30.301	309.274	NA	22.6135
C1 EPC08	0-10	29.9583	14.1982	39.1632	30.5714	19.0554	80.3832
C1 EPC08	10-20	18.4359	4.18046	18.6106	14.6886	NA	36.6217
C1 EPC08	20-40	16.8328	2.33328	15.7174	6.83541	NA	28.033
C1 EPC08	40-80	10.0195	1.21525	12.7068	16.6019	2.27497	31.5016
C1 EPC08	80-100	10.0195	1.21525	15.6392	NA	1.88665	31.2878
C1 EPC63	0-10	479.6	81.5433	81.7148	NA	159.522	135.339
C1 EPC63	10-20	324.231	38.0859	35.1882	358.41	77.3315	82.182
C1 EPC63	20-40	452.881	50.9676	25.1009	510.231	118.102	73.9844
C1 EPC63	40-80	395.77	43.749	11.7294	410.803	44.2805	28.3888
C1 EPC63	80-100	322.628	34.6346	23.4588	289.744	31.1692	50.486
C1 EPC87	0-10	45.9227	19.8086	50.9577	45.6265	22.39	103.927
C1 EPC87	10-20	19.6382	10.0866	27.8378	NA	NA	62.1323
C1 EPC87	20-40	17.2335	6.10055	16.0302	NA	7.14379	26.1497
C1 EPC87	40-80	27.0527	1.82287	6.84215	NA	NA	13.5315
C1 EPC87	80-100	365.712	3.34194	6.84215	NA	NA	12.5756
C1 HET30	0-10	237.462	39.1918	66.9879	220.885	53.6673	112.974
C1 HET30	10-20	79.7552	18.885	40.1927	NA	29.4721	92.2541
C1 HET30	20-40	44.4866	9.52756	21.5821	48.6271	NA	57.0296
C1 HET30	40-80	102.199	3.03812	13.6843	NA	NA	26.0345
C1 HET30	80-100	10.5205	2.12669	11.7294	NA	NA	31.3011
C1 HET64	0-10	879.712	113.14	71.81	929.4	118.255	111.909
C1 HET64	10-20	599.166	85.4564	44.6499	NA	95.3051	86.9095
C1 HET64	20-40	637.641	89.8556	35.4228	NA	99.2754	77.4986
C1 HET64	40-80	1554.02	79.9027	37.1431	1910.33	NA	79.783
C1 HET64	80-100	2338.55	112.411	41.0529	2628.24	NA	NA
C1 PS67a	0-10	30.2923	6.54615	26.4368	36.164	NA	54.7968
C1 PS67a	10-20	16.432	2.26036	12.4332	9.69218	NA	14.5416
C1 PS67a	20-40	19.2374	1.09372	5.55192	5.35601	NA	8.00146
C1 PS67a	40-80	10.0195	1.21525	4.59401	NA	NA	NA
C1 PS67a	80-100	10.0195	1.21525	3.9098	NA	NA	NA
C1 SP38	0-10	166.791	20.8415	32.5947	146.74	NA	38.7203
C1 SP38	10-20	61.7201	9.47895	25.3355	67.6385	NA	32.7425
C1 SP38	20-40	56.51	7.38872	17.8287	56.7572	NA	30.3091
C1 SP38	40-80	25.5497	4.55719	14.6617	37.6556	5.81054	30.6408
C1 SP38	80-100	53.6043	3.64575	12.7068	23.8523	4.54191	27.7868
C1 SP57	0-10	75.5804	8.30016	25.8829	89.5246	10.3662	30.1431
C1 SP57	10-20	48.4944	3.4027	12.5896	NA	NA	14.5312
C1 SP57	20-40	38.0741	1.72566	7.35042	NA	NA	11.381
C1 SP57	40-80	11.4723	1.36716	5.8647	10.7125	1.93899	13.8354
C1 SP57	80-100	16.5322	1.21525	10.752	NA	1.80729	16.2837
Aneboda SE14	0-10	21.4276	6.22921	21.6313	54.5017	7.42733	25.7178
Aneboda SE14	10-20	9.51303	3.25153	15.8139	27.6405	4.10578	16.4514
Aneboda SE14	20-40	4.85362	1.0106	3.55931	25.9707	2.37045	9.05155
Aneboda SE14	40-80	4.19612	1.12909	3.63126	46.6426	2.42839	8.83991
Gammtratten SE16	0-10	29.2523	3.31283	10.3999	63.5173	5.36101	15.3226
Gammtratten SE16	10-20	8.66049	1.2191	3.45606	46.6428	2.40904	10.9481
Gammtratten SE16	20-40	4.15414	0.685247	2.37956	NA	1.7935	9.48774
Gammtratten SE16	40-80	4.82063	0.682535	3.49495	153.108	1.58456	7.79889
Gardsjon SE04	0-10	153.999	55.4505	48.8111	154.036	51.4862	63.7771
Gardsjon SE04	10-20	19.6844	6.45923	11.1517	52.9339	NA	27.1942
Gardsjon SE04	20-40	18.1828	4.44781	16.7841	49.0244	8.00394	24.6289
Gardsjon SE04	40-80	17.3088	4.84035	13.3501	47.7871	10.5532	38.3342
Kindla SE15	0-10	8.16565	3.8192	14.1189	30.3072	5.44904	15.4895
Kindla SE15	10-20	6.15248	2.65902	9.18713	25.1114	4.485	16.632
Kindla SE15	20-40	3.57981	1.17904	5.24767	NA	1.76859	6.85931
Kindla SE15	40-80	2.00771	0.28092	1.60616	52.9444	0.782506	NA
Vx	0-5	440.996	60.5606	186.457	322.23	62.5988	185.524
Vx	5-15	65.5772	12.9308	127.276	NA	12.3562	108.674
Vx	15-30	34.6952	13.0163	83.3344	NA	NA	90.5328
Vx	30-45	25.9179	8.08714	68.2927	NA	NA	94.4738
Vx	45-60	22.0169	5.30749	71.9155	NA	NA	94.3117
