# Supplementary material for: Conventional analysis methods underestimate the plant-available pools of calcium, magnesium and potassium in forest soils
Source: Sci Rep. 2020 Sep 24;10:15703. doi: 10.1038/s41598-020-72741-w (PMC7519158; doi:10.1038/s41598-020-72741-w)
Supplement: Supplementary file 4 — Supplementary Table S4. [file 41598_2020_72741_MOESM4_ESM.xlsx]

## Sheet: Feuil1
Table 4S : Individual relative contribution of the extracted-pools (NH4#1, NH4#2 and HNO3) of Ca, Mg and K to the isotopically exchangaeble pools (Ex)
Sample ID	layer (cm)	Ca-extracted pools relative contributions (%)			Mg-extracted pools relative contributions (%)			K-extracted pools relative contributions (%)
		NH4#1	NH4#2	HNO3	NH4#1	NH4#2	HNO3	NH4#1	NH4#2	HNO3
Azerailles	0-10	78.6403	12.6715	8.68821	76.2597	4.13439	19.606	91.0378	6.97449	1.98773
Azerailles	10-20	86.3122	11.892	1.79577	NA	NA	NA	87.8789	7.72283	4.39825
Azerailles	20-30	87.6437	9.92808	2.42826	NA	NA	NA	86.0311	7.76973	6.1992
Azerailles	30-60	72.9224	23.5115	3.56618	78.9926	21.0074	<D.L.	72.3674	22.2488	5.38376
Azerailles	60-80	68.791	29.2074	2.00155	57.5587	33.6057	8.83551	61.8698	35.9335	2.19669
Azerailles	80-100	67.8693	31.6774	0.453257	NA	NA	NA	58.7813	37.2507	3.96795
Azerailles	>100	56.623	37.3674	6.00963	NA	NA	NA	57.6055	38.4601	3.93441
CHE	0-5	37.8261	46.7061	15.4677	92.499	7.50104	<D.L.	87.6043	7.12844	5.26727
CHE	5-15	29.1609	38.4851	32.3539	100	<D.L.	<D.L.	85.6617	6.20363	8.13462
CHE	15-25	24.8698	45.0307	30.0995	<D.L.	<D.L.	<D.L.	83.1932	6.86691	9.93988
CHE	25-40	19.9537	59.6728	20.3735	<D.L.	<D.L.	<D.L.	80.5902	7.45923	11.9506
CHE	40-70	7.51677	83.416	9.06724	<D.L.	<D.L.	<D.L.	81.4383	7.68819	10.8735
DOU	0-5	41.2265	52.0564	6.71713	94.5234	5.47657	<D.L.	85.8375	6.76559	7.39692
DOU	5-15	40.6558	38.0078	21.3363	95.4629	4.53709	<D.L.	84.3785	6.59967	9.02182
DOU	15-25	29.5211	41.6904	28.7885	100	<D.L.	<D.L.	79.9435	7.934	12.1225
DOU	25-40	21.6619	39.2524	39.0857	NA	NA	NA	78.7299	8.04324	13.2269
DOU	40-70	8.16106	86.03	5.80896	NA	NA	NA	78.0967	8.3793	13.524
EPI	0-5	30.4438	37.4823	32.0739	94.8477	5.15229	<D.L.	87.5094	5.58759	6.90296
EPI	5-15	29.7522	41.4423	28.8056	100	<D.L.	<D.L.	84.0622	6.96144	8.97633
EPI	15-25	21.975	54.4576	23.5674	<D.L.	<D.L.	<D.L.	82.9804	8.16159	8.858
EPI	25-40	33.4711	46.6053	19.9236	<D.L.	<D.L.	<D.L.	82.9537	6.58778	10.4585
EPI	40-70	11.1754	81.9468	6.87776	<D.L.	<D.L.	<D.L.	81.4715	6.24122	12.2872
HET	0-5	38.3749	52.5234	9.10175	93.6769	6.3231	<D.L.	85.6463	7.19943	7.15423
HET	5-15	28.6702	43.6207	27.7091	95.718	4.28204	<D.L.	83.8049	7.57298	8.62213
HET	15-25	19.1164	58.0313	22.8523	NA	NA	NA	78.1939	9.21864	12.5874
HET	25-40	36.4239	43.3636	20.2125	<D.L.	<D.L.	<D.L.	83.36	6.86922	9.77075
HET	40-70	10.1164	82.1419	7.74169	<D.L.	<D.L.	<D.L.	81.9618	7.46444	10.5738
TSF	0-5	30.4901	38.9172	30.5928	93.7602	6.23979	<D.L.	87.5186	6.24894	6.23246
TSF	5-15	19.4445	39.1159	41.4396	100	<D.L.	<D.L.	85.0558	8.12888	6.81536
TSF	15-25	19.0351	56.9132	24.0516	<D.L.	<D.L.	<D.L.	81.9533	7.4413	10.6054
TSF	25-40	12.2565	46.2896	41.4539	<D.L.	<D.L.	<D.L.	82.5084	6.20526	11.2864
TSF	40-70	40.9498	27.7977	31.2524	<D.L.	<D.L.	<D.L.	83.8786	5.30038	10.821
Clermont	0-10	84.0897	14.1354	1.77492	94.5758	5.42416	<D.L.	83.0872	9.86508	7.04774
Clermont	10-20	82.0941	16.5478	1.35811	62.7161	3.9432	33.3407	75.1506	11.0631	13.7863
Clermont	20-30	90.0498	8.52486	1.42532	100	<D.L.	<D.L.	79.0933	8.31898	12.5877
Clermont	30-60	94.5431	5.28077	0.176101	96.8055	3.19449	<D.L.	88.2302	6.913	4.85675
Clermont	60-75	95.4572	4.31709	0.225731	96.149	3.85102	<D.L.	89.6966	6.88533	3.41804
Clermont	75-90	94.5754	5.05961	0.365034	NA	NA	NA	90.5577	6.70027	2.74205
Clermont	>110	95.4975	4.50248	<D.L.	NA	NA	NA	80.6759	6.93835	12.3857
DOU_ALL	0-12	66.833	12.3535	20.8135	NA	NA	NA	84.8473	9.70554	5.44716
DOU_CONTY	0-18	84.5209	11.827	3.65214	94.6576	5.34242	<D.L.	87.8008	7.57463	4.62458
DOU_CONTY	18-47	91.7929	6.58946	1.61764	86.2845	3.68303	10.0325	88.1145	6.09715	5.78839
DOU_CONTY	47-68	89.7432	9.06853	1.18829	80.3722	6.33899	13.2888	88.7211	7.76582	3.51307
DOU_MONT	0-14	90.7024	6.5773	2.72027	95.1153	4.88475	<D.L.	90.5346	6.55019	2.91522
DOU_MONT	14-61	89.0768	8.81711	2.10614	96.5977	3.40233	<D.L.	88.5974	6.70275	4.69986
DOU_MONT	60-80	87.4748	11.4764	1.04879	90.1555	9.84448	<D.L.	85.4624	11.4756	3.06199
DOU_MONT	61-68	93.4532	5.79542	0.751354	95.5405	4.45948	<D.L.	89.6146	6.52318	3.86225
DOU_MONT	80-100	83.6705	15.8457	0.483819	83.4316	16.5684	<D.L.	79.0809	17.8817	3.0374
DOU_MsA	0-19	80.287	9.50651	10.2065	81.3671	5.1045	13.5284	90.9602	6.5217	2.51811
DOU_MsA	19-43	NA	NA	NA	81.7265	18.2735	<D.L.	84.5171	14.3696	1.11337
DOU_MsA	43-65	NA	NA	NA	92.7383	7.26168	<D.L.	90.3111	7.80766	1.88128
FOU III	0-5	63.2011	16.0562	20.7427	91.6231	8.37691	<D.L.	58.5779	38.017	3.40512
FOU III	5-15	64.9701	18.8911	16.1388	NA	NA	NA	91.3439	6.71851	1.93762
FOU III	17-32	59.0868	18.5257	22.3874	NA	NA	NA	89.0173	4.03077	6.95195
FOU III	35-50	65.5708	19.616	14.8132	NA	NA	NA	86.8746	4.60199	8.52341
FOU III	55-70	87.7136	10.5176	1.76881	NA	NA	NA	82.6668	6.63509	10.6981
ITATINGA	0-5	65.7299	19.0646	15.2055	NA	NA	NA	NA	NA	NA
ITATINGA	5-15	84.0059	15.9941	<D.L.	NA	NA	NA	100	<D.L.	<D.L.
ITATINGA	15-50	78.9722	21.0278	<D.L.	NA	NA	NA	100	<D.L.	<D.L.
ITATINGA	50-100	88.0251	11.9749	<D.L.	<D.L.	<D.L.	<D.L.	NA	NA	NA
ITATINGA	100-200	88.2226	11.7774	<D.L.	<D.L.	<D.L.	<D.L.	100	<D.L.	<D.L.
PR_Bisley_R	0-10	76.5882	15.1452	8.26654	92.0006	7.99942	<D.L.	89.1113	7.18255	3.70619
PR_Bisley_R	10-20	80.377	12.9456	6.67737	91.9727	8.02734	<D.L.	89.7255	7.11864	3.15586
PR_Bisley_S	0-10	78.5265	13.5962	7.8773	90.7602	7.01904	2.22079	93.987	6.01298	<D.L.
PR_Bisley_S	10-20	77.8132	13.3249	8.86189	88.6659	5.97008	5.36406	95.8121	4.18792	<D.L.
PR_Bisley_V	0-10	71.5482	16.5306	11.9212	90.4066	8.09791	1.49545	93.8752	6.12475	<D.L.
PR_Bisley_V	10-20	68.0914	14.5826	17.326	86.5451	10.4509	3.00398	NA	NA	NA
C1 CHP59	0-10	77.3617	15.937	6.70132	93.8299	6.17005	<D.L.	89.7552	6.19368	4.0511
C1 CHP59	10-20	84.4808	10.689	4.8302	95.3028	4.69725	<D.L.	89.2496	5.86163	4.88881
C1 CHP59	20-40	89.3869	8.11473	2.49832	95.7332	4.26685	<D.L.	88.6367	5.43461	5.92869
C1 CHP59	40-80	NA	NA	NA	97.1945	2.80551	<D.L.	91.1324	4.86834	3.99928
C1 CHS41	0-10	79.2241	14.8518	5.9242	94.0507	5.94932	<D.L.	90.7892	5.30721	3.90364
C1 CHS41	10-20	82.8735	12.56	4.56643	95.5287	4.47133	<D.L.	85.8141	6.46145	7.72446
C1 CHS41	20-40	90.2539	7.99566	1.75046	96.8405	3.15946	<D.L.	86.2846	5.02573	8.68962
C1 CHS41	40-80	77.6482	21.8958	0.455933	82.0659	17.9341	<D.L.	77.0563	18.9636	3.98014
C1 CHS41	80-100	72.8535	26.7443	0.40222	74.9574	25.0426	<D.L.	72.3167	24.5954	3.08794
C1 CPS77	0-10	82.3737	13.2368	4.38951	93.6955	4.92913	1.37535	89.0499	4.79046	6.15967
C1 CPS77	10-20	72.9811	17.8602	9.1587	NA	NA	NA	88.8754	<D.L.	11.1246
C1 CPS77	20-40	77.8549	15.8298	6.31527	NA	NA	NA	76.3413	7.11428	16.5444
C1 CPS77	40-80	90.7254	6.11541	3.15921	<D.L.	<D.L.	<D.L.	72.3639	<D.L.	27.6361
C1 CPS77	80-100	97.0121	2.66693	0.320934	NA	NA	NA	86.9631	2.5852	10.4517
C1 EPC08	0-10	53.4794	15.8253	30.6953	87.9412	8.52515	3.53362	85.3218	8.54079	6.13737
C1 EPC08	10-20	55.1427	8.95616	35.9011	NA	NA	NA	88.5611	5.63292	5.80603
C1 EPC08	20-40	44.9928	17.53	37.4772	NA	NA	NA	85.6084	8.2631	6.12847
C1 EPC08	40-80	60.8553	22.9612	16.1835	<D.L.	<D.L.	<D.L.	82.8552	10.3894	6.75538
C1 EPC08	80-100	78.5782	16.0833	5.33841	100	<D.L.	<D.L.	82.9951	10.4495	6.55538
C1 EPC63	0-10	49.7076	20.2644	30.028	88.3067	11.6933	<D.L.	75.164	16.0106	8.8254
C1 EPC63	10-20	42.2075	16.3589	41.4336	88.8525	11.1475	<D.L.	69.2223	16.6711	14.1066
C1 EPC63	20-40	44.3896	17.8019	37.8085	88.596	11.404	<D.L.	76.259	10.5841	13.1569
C1 EPC63	40-80	NA	NA	NA	NA	NA	NA	83.1439	5.29167	11.5644
C1 EPC63	80-100	NA	NA	NA	NA	NA	NA	71.9517	8.72147	19.3268
C1 EPC87	0-10	51.8655	17.5721	30.5625	89.5111	10.4889	<D.L.	86.7832	9.07154	4.14524
C1 EPC87	10-20	46.5619	14.9408	38.4973	NA	NA	NA	82.7752	10.3785	6.84636
C1 EPC87	20-40	43.069	14.4878	42.4432	81.822	8.87512	9.30292	83.7038	8.931	7.36525
C1 EPC87	40-80	NA	NA	NA	<D.L.	<D.L.	<D.L.	86.7149	5.82244	7.46263
C1 EPC87	80-100	NA	NA	NA	<D.L.	<D.L.	<D.L.	84.2988	4.95258	10.7486
C1 HET30	0-10	72.9328	16.3325	10.7347	91.9193	8.08066	<D.L.	88.3208	8.73317	2.94605
C1 HET30	10-20	57.918	18.0525	24.0296	90.3955	9.60451	<D.L.	85.5265	9.26185	5.2117
C1 HET30	20-40	41.8603	18.2751	39.8646	NA	NA	NA	84.545	9.2068	6.24819
C1 HET30	40-80	NA	NA	NA	NA	NA	NA	79.5301	8.04106	12.4289
C1 HET30	80-100	32.1136	23.3781	44.5084	84.3091	15.6909	<D.L.	78.3188	7.92942	13.7518
C1 HET64	0-10	87.1134	9.84894	3.03766	94.5015	5.49845	<D.L.	89.7992	6.51422	3.68657
C1 HET64	10-20	88.9743	9.25273	1.773	93.4529	6.54712	<D.L.	87.6732	7.16182	5.16498
C1 HET64	20-40	90.2955	8.52547	1.17898	93.7387	6.26134	<D.L.	86.8659	7.13963	5.99447
C1 HET64	40-80	88.2863	9.97466	1.73902	91.1905	8.8095	<D.L.	83.6878	9.46376	6.8484
C1 HET64	80-100	75.244	23.1448	1.61124	74.9249	25.0751	<D.L.	70.0591	23.5297	6.41124
C1 PS67a	0-10	62.5798	16.0296	21.3906	NA	NA	NA	90.9973	3.34249	5.66016
C1 PS67a	10-20	57.882	14.8055	27.3125	NA	NA	NA	90.3745	1.9339	7.69162
C1 PS67a	20-40	51.3291	15.7615	32.9094	NA	NA	NA	NA	NA	NA
C1 PS67a	40-80	NA	NA	NA	<D.L.	<D.L.	<D.L.	NA	NA	NA
C1 PS67a	80-100	<D.L.	<D.L.	<D.L.	<D.L.	<D.L.	<D.L.	NA	NA	NA
C1 SP38	0-10	70.1296	15.7696	14.1008	93.2201	6.77993	<D.L.	88.7557	5.92426	5.32009
C1 SP38	10-20	66.8568	18.5403	14.6029	NA	NA	NA	88.882	4.93145	6.18652
C1 SP38	20-40	67.788	19.9363	12.2757	NA	NA	NA	87.3166	6.00685	6.67657
C1 SP38	40-80	NA	NA	NA	100	<D.L.	<D.L.	86.1912	5.2951	8.51368
C1 SP38	80-100	54.4044	36.0241	9.57147	<D.L.	<D.L.	<D.L.	84.8776	5.4436	9.6788
C1 SP57	0-10	85.3899	9.85588	4.75425	94.1778	4.12124	1.701	89.9166	3.29348	6.78992
C1 SP57	10-20	78.6346	14.4009	6.96452	NA	NA	NA	79.0026	12.8495	8.14793
C1 SP57	20-40	56.9843	31.1529	11.8628	NA	NA	NA	86.9267	3.03148	10.0418
C1 SP57	40-80	NA	NA	NA	<D.L.	<D.L.	<D.L.	87.7875	3.18934	9.02314
C1 SP57	80-100	NA	NA	NA	<D.L.	<D.L.	<D.L.	83.2631	3.46022	13.2767
Aneboda SE14	0-10	63.2856	17.672	19.0425	79.7331	7.64994	12.6169	80.4193	8.46418	11.1165
Aneboda SE14	10-20	69.9888	22.2056	7.80562	23.6435	1.87366	74.4829	87.7938	6.8201	5.3861
Aneboda SE14	20-40	NA	NA	NA	NA	NA	NA	78.9425	9.92153	11.136
Aneboda SE14	40-80	NA	NA	NA	NA	NA	NA	76.4087	8.39606	15.1952
Gammtratten SE16	0-10	57.9272	18.1289	23.9439	93.4962	6.50379	<D.L.	86.0617	6.60086	7.33745
Gammtratten SE16	10-20	NA	NA	NA	NA	NA	NA	80.2541	9.17417	10.5717
Gammtratten SE16	20-40	NA	NA	NA	NA	NA	NA	81.0626	8.57505	10.3624
Gammtratten SE16	40-80	NA	NA	NA	NA	NA	NA	84.5241	12.9041	2.57173
Gardsjon SE04	0-10	64.1729	19.5526	16.2745	89.1374	10.8626	<D.L.	80.8819	11.3242	7.79388
Gardsjon SE04	10-20	50.8803	14.277	34.8427	NA	NA	NA	85.6861	9.36095	4.95299
Gardsjon SE04	20-40	NA	NA	NA	60.7271	<D.L.	39.2729	83.3371	11.4276	5.2353
Gardsjon SE04	40-80	NA	NA	NA	45.884	<D.L.	54.116	75.2531	14.7431	10.0037
Kindla SE15	0-10	64.0584	21.0291	14.9126	98.0208	<D.L.	1.97917	74.3727	7.39368	18.2336
Kindla SE15	10-20	51.9445	18.7492	29.3063	90.3195	9.68054	<D.L.	84.942	7.88952	7.16846
Kindla SE15	20-40	NA	NA	NA	NA	NA	NA	76.5861	<D.L.	23.4139
Kindla SE15	40-80	NA	NA	NA	<D.L.	<D.L.	<D.L.	65.9148	<D.L.	34.0852
Vx	0-5	67.6173	18.0705	14.3123	90.1491	9.85089	<D.L.	82.8734	9.3678	7.75877
Vx	5-15	63.9906	18.0834	17.926	51.9157	4.25586	43.8284	90.672	9.328	<D.L.
Vx	15-30	63.5316	20.8246	15.6438	NA	NA	NA	87.6999	7.75322	4.54689
Vx	30-45	65.66	21.9118	12.4282	NA	NA	NA	81.9015	7.30153	10.797
Vx	45-60	75.2446	19.8495	4.90582	NA	NA	NA	77.8175	6.98701	15.1955
