# Supplementary material for: Conventional analysis methods underestimate the plant-available pools of calcium, magnesium and potassium in forest soils
Source: Sci Rep. 2020 Sep 24;10:15703. doi: 10.1038/s41598-020-72741-w (PMC7519158; doi:10.1038/s41598-020-72741-w)
Supplement: Supplementary file 5 — Supplementary Table S5. [file 41598_2020_72741_MOESM5_ESM.xlsx]

## Sheet: Feuil1
Table 5S : Isotopically exchangeable pools and conventional exchangeable pools calculated over the overall soil profile expressed in kg.ha-1.
Bold "*" stands for samples where less than three layers were available for a soil profile of which stock calculation was not computed
Sample ID	Conventional exchangeable pool (kg.ha-1)			Isotopically exchangeable pool (kg.ha-1)			Number of layers used to calculated profile stocks
	ExchCa	ExchMg	ExchK	ECa	EMg	EK	Ca	Mg	K
Azerailles	6326.07	2328.24	1476.01	6798.2	2319.23	1868.74	4	6	6
CHE	49.6163	29.7326	418.418	122.218	43.0865	555.098	4	5	5
DOU	NA	37.7088	294.901	NA	48.1146	487.132	2*	5	5
EPI	38.1752	31.4629	351.484	109.112	39.6311	490.658	4	5	5
HET	62.5697	29.423	242.62	137.16	34.3875	371.097	5	5	5
TSF	12.7818	24.8841	161.525	42.817	27.5535	168.808	3	4	4
Clermont	2883.45	1906.12	1153.25	3653.89	2832.76	1594.09	5	6	6
FOU III	102.517	NA	330.956	67.3979	NA	331.757	3	1*	5
ITATINGA	56.0248	NA	NA	92.1747	NA	NA	5	2*	0*
C1 CHP59	NA	331.077	NA	NA	408.535	NA	0*	3	2*
C1 CHS41	2774.68	165.904	186.542	2848.91	208.723	363.148	4	3	3
C1 CPS77	NA	NA	201.114	NA	NA	198.021	2*	1*	4
C1 EPC08	97.1898	17.3653	139.718	102.012	25.9526	296.155	4	3	5
C1 EPC63	1781	222.482	116.748	1839.62	320.878	266.169	4	5	5
C1 EPC87	NA	NA	102.462	NA	NA	199.278	1*	2*	5
C1 HET30	NA	NA	109.684	NA	NA	222.552	2*	2*	4
C1 HET64	NA	416.051	413.063	NA	453.947	837.884	2*	3	4
C1 PS67a	104.174	NA	59.7301	66.8078	NA	100.756	3	0	3
C1 SP38	199.763	NA	55.4672	192.529	NA	78.6707	3	0	3
C1 SP57	NA	19.839	121.613	NA	26.8209	195.931	2*	3	5
Aneboda SE14	53.7759	14.0272	47.1172	387.403	26.2748	95.7941	3	3	3
Gammtratten SE16	66.696	10.4358	41.134	1027.11	22.0171	98.097	3	4	4
Gardsjon SE04	257.397	72.2127	159.019	543.679	111.732	349.257	4	3	4
Kindla SE15	28.6821	11.9877	39.545	372.93	20.3058	53.3888	3	4	3
